# Supplementary material for: Hybrid Whole-Genome Sequencing for Genetic Stability Assessment of Infectious Laryngotracheitis Virus Vaccine Strains
Source: Vaccines (Basel). 2026 Mar 7;14(3):245. doi: 10.3390/vaccines14030245 (PMC13030472; doi:10.3390/vaccines14030245)
Supplement: Supplementary file 1 [file vaccines-14-00245-s001.zip]

Archive with 3 entries (3 files):
- ILTV_S1.xlsx
- ILTV_S2.xlsx
- ILTV_S3.xlsx
