# Supplementary material for: Hybrid Whole-Genome Sequencing for Genetic Stability Assessment of Infectious Laryngotracheitis Virus Vaccine Strains
Source: Vaccines (Basel). 2026 Mar 7;14(3):245. doi: 10.3390/vaccines14030245 (PMC13030472; doi:10.3390/vaccines14030245)
Supplement: Supplementary file 1 [file vaccines-14-00245-s001.zip › ILTV_S1.xlsx]

## Sheet: 시트2
Accession	Isolate	Length	Country	Collection Year	Release Date	Sequcing Method	PMID	Description
PQ497631.1	UT-Gorgan6152	153732	Iran	2017	2024-12-01	Illumina	Unpublished	No data
PQ476026.1	UT-Semnan40719	152632	Iran	2021	2024-11-13	Illumina	Unpublished	No data
PQ476027.1	UT-Isfahan3871	152704	Iran	2020	2024-11-13	Illumina	Unpublished	No data
PP062926.1	SD2015	153618	China	2015	2024-01-17	PCR, Illumina	39754926	Recombinant, Major(Serva)+Minor(A20), Vaccine-derived, CEO vaccine cluster
PP062927.1	GD2017	153628	China	2017	2024-01-17	PCR, Illumina	39754926	Vaccine-derived, CEO vaccine cluster
PP062928.1	LN2018	153680	China	2018	2024-01-17	PCR, Illumina	39754926	Wild type cluster, Recombinant, Major(V1-99)+Minor(Serva)
PP062929.1	SYB2018	153646	China	2018	2024-01-17	PCR, Illumina	39754926	Recombinant, Major(V1-99) Minor(serva), Vaccine-derived, CEO vaccine cluster
PP062930.1	HB201812	153642	China	2018	2024-01-17	PCR, Illumina	39754926	Vaccine-derived, CEO vaccine cluster
PP062931.1	HB201806	153622	China	2018	2024-01-17	PCR, Illumina	39754926	Recombinant, Major(Serva)+Minor(SA2)
PP062932.1	TJ2019	153639	China	2019	2024-01-17	PCR, Illumina	39754926	Vaccine-derived, CEO vaccine cluster
OR906269.1	ILTV-CH/HN/2022	152218	China	2022	2023-12-18	Illumina; PacBio	Unpublished	No data
ON415274.1	SH2016	153805	China	2016	2023-10-29	Illumina	35746670	Wild type, Shanghai (SH), caused serious clinical symptoms
ON415275.1	SH2017	152931	China	2017	2023-10-29	Illumina	35746670	Wild type, Shanghai (SH) , moderate
ON415276.1	GD2018	153855	China	2018	2023-10-29	Illumina	35746670	Wild type, Guangdong Province (GD) mild
ON598585.1	CAN/QC-2470159	153607	Canada	2021	2022-08-30	Illumina	35977653	Wild type, Backyard
ON598586.1	CAN/QC-2551439	153691	Canada	2021	2022-08-30	Illumina	35977653	Wild type, Broiler
MK905886.1	LJL180301	153656	China	2018	2022-08-25	Illumina	Unpublished	No data
MK905887.1	LSN1803A	153638	China	2018	2022-08-25	Illumina	Unpublished	No data
OL661344.1	CAN/QC-2307414	153629	Canada	2020	2022-05-31	Illumina	35977653	CEO revalent, Backyard
OK573459.1	CAN/ON-2462241	153589	Canada	No data	2022-05-09	Illumina	35977653	Vaccine-derived, Backyard
OK624781.1	CAN/ON-2462242	153565	Canada	1987	2022-05-09	Illumina	35977653	Vaccine-derived, Backyard
OK646550.1	CAN/QC-2301711	152674	Canada	2020	2022-05-09	Illumina	35977653	Wild type, Backyard
OL354140.1	CAN/QC-2236832	152687	Canada	2019	2022-05-09	Illumina	35977653	Wild type, Backyard
MT797239.1	CAN/AB-15A	153647	Canada	2014	2021-05-31	Illumina	33198373	Wild type, Backyard
MT797240.1	CAN/AB-S20	152691	Canada	2015	2021-05-31	Illumina	33198373	Vaccine-derived, Backyard, CEO+TCO recombination
MT797241.1	CAN/AB-S42	153469	Canada	2016	2021-05-31	Illumina	33198373	Vaccine-derived, Backyard
MT797242.1	CAN/AB-S45	153630	Canada	2016	2021-05-31	Illumina	33198373	Vaccine-derived, Backyard
MT797243.1	CAN/AB-S50	153641	Canada	2016	2021-05-31	Illumina	33198373	Vaccine-derived, Backyard
MT797244.1	CAN/AB-S61	153642	Canada	2017	2021-05-31	Illumina	33198373	Vaccine-derived, Backyard
MT797245.1	CAN/AB-S63	152703	Canada	2017	2021-05-31	Illumina	33198373	Vaccine-derived, Backyard
MT797246.1	CAN/AB-S77	153633	Canada	2017	2021-05-31	Illumina	33198373	Vaccine-derived, Backyard
MT797247.1	CAN/AB-S84	153642	Canada	2017	2021-05-31	Illumina	33198373	Vaccine-derived, Backyard
MT797248.1	CAN/AB-T85	153631	Canada	2018	2021-05-31	Illumina	33198373	Vaccine-derived, Backyard
MT797249.1	CAN/BC-10-1122	150118	Canada	No data	2021-05-31	Illumina	33198373	Vaccine-derived, Layer, TCO(Whole geoneme)/US region(CEO) recombination
MT797250.1	CAN/QC-1990662	153621	Canada	2017	2021-05-31	Illumina	33198373	Vaccine-derived
MT797251.1	CAN/QC-2154822	151326	Canada	2018	2021-05-31	Illumina	33198373	Wild type, Broiler
MT797252.1	CAN/QC-2175807	153662	Canada	2019	2021-05-31	Illumina	33198373	Vaccine-derived, Broiler
MT876619.1	ck/CH/LHLJ/120305	153641	China	2012	2020-10-14	Sanger dideoxy sequencing	30448332	Vaccine-derived
MN518177.1	USDA 09/2019	157180	USA	2018	2020-09-30	Illumina	37022163	Wild type
MN335811.1	7b	152629	Australia	2016	2019-11-12	Illumina	31678646	Recombinant
MH937564.1	0206/14/Ko	153645	South Korea	2014	2019-01-20	Ion Torrent	30730935	Vaccine-derived
MH937565.1	30678/14/Ko	153659	South Korea	2014	2019-01-20	Ion Torrent	30730935	Recombinant
MH937566.1	40798/10/Ko	153649	South Korea	2010	2019-01-20	Ion Torrent	30730935	Vaccine-derived
MF405079.1	Rus/Ck/Tatarstan/2009/1643	153933	Russia	2009	2018-05-27	454	Unpublished	Wild type
MF405080.1	Rus/Ck/Penza/2013/2701	153634	Russia	No data	2018-05-27	454	Unpublished	Wild type
MG775218.1	VFAR-043	152701	Peru	2014	2018-01-30	illumina	29519822	No data
MF417807.1	S2.816	154001	USA	2002	2017-10-04	illumina	28939604	Wild type
MF417808.1	J2	153711	USA	2008	2017-10-04	illumina	28939604	Wild type
MF417809.1	3.26.90	153655	USA	1990	2017-10-04	illumina	28939604	Vaccine-derived
MF417810.1	6.48.88	154022	USA	1988	2017-10-04	illumina	28939604	Wild type
MF417811.1	14.939	153629	USA	2014	2017-10-04	illumina	28939604	Recombinant
KR822401.1	ILTVclass10	152710	Australia	2014	2016-06-29	illumina	27223632	Recombinant
KU128407.1	O	153634	Russia	2000	2016-05-03	454	Unpublished	No data
KP677881.1	Nobilis Laringovac(R)	153650	No data	No data	2015-12-31	454; Sanger dideoxy sequencing	26890525	CEO Vaccine
KP677882.1	Poulvac ILT(R)	153650	No data	No data	2015-12-31	454; Sanger dideoxy sequencing	26890525	CEO Vaccine
KP677883.1	193435/07	153662	Italy	2007	2015-12-31	454; Sanger dideoxy sequencing	26890525	Wild type
KP677884.1	757/11	153662	Italy	2011	2015-12-31	454; Sanger dideoxy sequencing	26890525	Wild type
KP677885.1	4787/80	153653	Italy	2080	2015-12-31	454; Sanger dideoxy sequencing	26890525	Wild type
JX458823.1	WG	153505	China	1950s	2015-07-31	Sanger dideoxy sequencing	26186451	Wild type
JX458824.1	K317	153639	China	No data	2015-07-31	Sanger dideoxy sequencing	26186451	Vaccine
JX458822.1	LJS09	153201	China	2009	2013-07-21	Sanger dideoxy sequencing	23922947	Wild type
JX646898.1	V1-99	153630	Australia	1999	2013-01-14	SOLiD	23383306	Wild type
JX646899.1	CSW-1	151671	Australia	1970	2013-01-14	No data	Unpublished	Wild type
JN580312.1	TCO IVAX	155465	USA	No data	2012-08-01	No data	23537957	TCO Vaccine
JN580313.1	CEO TRVX	153647	USA	No data	2012-08-01	No data	Unpublished	CEO Vaccine
JN804826.1	ACC78	152632	Australia	No data	2012-07-09	No data	22798607	Recombinant
JN804827.1	CL9	152635	Australia	No data	2012-07-09	No data	22798607	Recombinant
JN542533.1	1874C5	149682	USA	No data	2012-03-19	Sanger dideoxy, 454 pyrosequencing and Illumina sequence	22173980	Wild type, Broiler
JN542534.1	USDA reference	151756	USA	No data	2012-03-19	Sanger dideoxy, 454 pyrosequencing and Illumina sequence	22173980	Wild type
JN542535.1	81658	150335	USA	No data	2012-03-19	Sanger dideoxy, 454 pyrosequencing and Illumina sequence	22173980	TCO Vaccine-derived
JN542536.1	63140/C/08/BR	153633	USA	No data	2012-03-19	Sanger dideoxy, 454 pyrosequencing and Illumina sequence	22173980	CEO Vaccine-derived
JQ083493.2	LT Blen	153623	USA	No data	2011-12-26	No data	22382591	CEO Vaccine
JQ083494.2	Laryngo Vac	153624	USA	No data	2011-12-26	No data	22382591	CEO Vaccine
JN596962.1	SA2	152975	Australia	No data	2011-11-01	No data	22044743	CEO Vaccine
JN596963.1	A20	152978	Australia	No data	2011-11-01	No data	22044743	CEO Vaccine
HQ630064.1	Serva	152630	Australia	No data	2011-04-25	No data	21501528	Vaccine

## Sheet: 시트1
Strain name		accession number	reference	Vaccine/wild	description	Isolation country	isolation year	WGS country	Assembly Release Date	sequcing method	assembly
Serva		HQ630064	21501528	Vaccine				Australia	2011-10-27	SOLiD™ system	de novo + sanger
Salsbury		JQ083494	22382591	Vaccine				USA		illumina	reference mapping
		KP677881	26890525					Italy		amplicon, 454 Life sciences	reference mapping
LT Blen		JQ083493	22382591	Vaccine				USA
A20		JN596963	22044743 (16-21501528)	Vaccine				Australia		SOLiD™ 3 system
SA2		JN596962	22044743					Australia		Illumina MiSeq
V1-99		JX646898	23383306					Australia
LJS09		JX458822	23840745					China
WG		JX458823	23922947					China
K317		JX458824	23922947					China
193435/07		KP677883	26890525					Italy	2016	amplicon, 454 Life sciences	reference mapping
757/11		KP677884	26890525					Italy	2016	amplicon, 454 Life sciences	reference mapping
4787/80		KP677885	26890525					Italy	2016	amplicon, 454 Life sciences	reference mapping
O		KU128407						Russia
40798/10/Ko		MH937566	30730935					Korea	2019
0206/14/Ko		MH937564	30730935					Korea	2019
30678/14/Ko		MH937565	30730935					Korea	2019
USDA 09/2019		MN518177.1	37022163					USA	2020-07-09	Illumina
TCO IVAX		JN580312	23537957						2012-06-13	Illumina
TCO low passage	GCA_027936345.1								2012-06-13
BdORFC	GCA_027936515.1								2016-06-22
6.48.88	GCA_027936555.1								2017-09-29
S2.816	GCA_027936565.1								2017-09-29
Rus/Ck/Tatarstan/2009/1643	GCA_027936595.1								2018-05-22	454
vBC_112219	GCA_027936625.1								2020-07-09	Illumina
J2	GCA_027936635.1								2017-09-29
CAN/QC-2551439	GCA_027936645.1								2022-08-24	Illumina
vKLO	GCA_027936655.1								2020-07-09	Illumina
757/11	GCA_027936675.1								2015-03-04	454; Sanger dideoxy sequencing
193435/07	GCA_027936685.1								2015-11-13	454; Sanger dideoxy sequencing
30678/14/Ko	GCA_027936695.1								2019-01-15
LJL180301	GCA_027936705.1								2020-07-07	Illumina
3.26.90	GCA_027936715.1								2017-09-29
4787/80	GCA_027936725.1								2015-03-04	454; Sanger dideoxy sequencing
Nobilis Laringovac(R) (MSD Animal Health S.r.l.)	GCA_027936735.1								2015-11-13	454; Sanger dideoxy sequencing
Poulvac ILT(R) (Zoetis Italia S.r.l.)	GCA_027936745.1								2015-11-13	454; Sanger dideoxy sequencing
40798/10/Ko	GCA_027936755.1								2019-01-15
CEO TRVX	GCA_027936775.1								2012-06-13
CEO high passage	GCA_027936785.1								2012-06-13
0206/14/Ko	GCA_027936795.1								2019-01-15
CEO low passage	GCA_027936825.1								2012-06-13
K317	GCA_027936835.1								2013-06-18
LSN1803A	GCA_027936845.1								2020-07-07	Illumina
O	GCA_027936855.1								2016-04-28	454
Rus/Ck/Penza/2013/2701	GCA_027936865.1								2018-05-22	454
63140/C/08/BR	GCA_027936885.1								2012-03-14
V1-99	GCA_027936915.1								2013-01-09	SOLiD
14.939	GCA_027936925.1								2017-09-29
vaccine Laryngo Vac	GCA_027936945.1								2012-01-19
vaccine LT Blen	GCA_027936955.1								2012-01-19
CAN/QC-2470159	GCA_027936975.1								2022-08-24	Illumina
CAN/ON-2462241	GCA_027936985.1								2022-05-04	Illumina
CAN/ON-2462242	GCA_027936995.1								2022-05-04	Illumina
WG	GCA_027937015.1								2013-06-18
LJS09	GCA_027937055.1								2013-06-05
A20	GCA_027937085.1								2011-10-27
23_CSW-1/V1-99	GCA_027937095.1								2017-09-21
ILTV.238/19	GCA_027937115.1								2020-02-07
ILTVclass10	GCA_027937135.1								2016-05-17
VFAR-043	GCA_027937155.1								2018-01-25	Illumina
CL9	GCA_027937245.1								2012-06-28
ACC78	GCA_027937265.1								2012-06-28
live attenuated Serva	GCA_027937275.1								2011-04-21
7b	GCA_027937285.1								2019-11-07
ILTV.358/19	GCA_027937315.1								2020-02-07
USDA reference	GCA_027937565.1								2012-03-14
CSW-1	GCA_027937585.1								2013-01-09
12_CSW-1/V1-99	GCA_027937595.1								2017-09-21
27_CSW-1/V1-99	GCA_027937625.1								2017-09-21
1_CSW-1/V1-99	GCA_027937635.1								2017-09-21
8_CSW-1/V1-99	GCA_027937665.1								2017-09-21
81658	GCA_027938035.1								2012-03-14
TCO high passage	GCA_027938045.1								2012-06-13
1874C5	GCA_027938225.1								2012-03-14
CAN/QC-2236832	GCA_027937175.1								2022-05-04	Illumina
ILTV.138/19	GCA_027937215.1								2020-02-07
ILTV.237/19	GCA_027937125.1								2020-02-07
ILTV.157/19	GCA_027937205.1								2020-02-07
ILTV.109/19	GCA_027937295.1								2020-02-07
ILTV.29/19	GCA_027937235.1								2020-02-07
15_CSW-1/V1-99	GCA_027937615.1								2017-09-21
CAN/QC-2307414	GCA_027936935.1								2022-05-04	Illumina
CAN/QC-2301711	GCA_027937195.1								2022-05-04	Illumina
ILTV.319/19	GCA_027937185.1								2020-02-07
CAN/QC-2175807	GCA_027936665.1								2021-05-26	Illumina
CAN/QC-1990662	GCA_027936965.1								2021-05-26	Illumina
CAN/AB-S42	GCA_027937025.1								2021-05-26	Illumina
CAN/BC-10-1122	GCA_027938125.1								2021-05-26	Illumina
CAN/AB-S50	GCA_027936815.1								2021-05-26	Illumina
CAN/AB-S45	GCA_027936905.1								2021-05-26	Illumina
CAN/AB-S63	GCA_027937145.1								2021-05-26	Illumina
CAN/AB-S61	GCA_027936805.1								2021-05-26	Illumina
CAN/AB-15A	GCA_027936765.1								2021-05-26	Illumina
CAN/AB-S77	GCA_027936875.1								2021-05-26	Illumina
CAN/AB-T85	GCA_027936895.1								2021-05-26	Illumina
CAN/QC-2154822	GCA_027937735.1								2021-05-26	Illumina
CAN/AB-S20	GCA_027937165.1								2021-05-26	Illumina
