# Supplementary material for: Hybrid Whole-Genome Sequencing for Genetic Stability Assessment of Infectious Laryngotracheitis Virus Vaccine Strains
Source: Vaccines (Basel). 2026 Mar 7;14(3):245. doi: 10.3390/vaccines14030245 (PMC13030472; doi:10.3390/vaccines14030245)
Supplement: Supplementary file 1 [file vaccines-14-00245-s001.zip › ILTV_S2.xlsx]

## Sheet: Sheet1
Supplementary Table S2. Sanger validation of sequence discrepancies in the ILTV Serva strain.
No.	Positiona	Locus	Sanger	PX499071	HQ630064	KP677881	F	R
1	1313	UL56 5' UTR	C	C	C	T	CACCATTCCCTCTCTCC	ACCCACCCAGAGACA
2	10844	UL54	Y	T	T	C	CGCACAAACCACTCT	TTACCCCCACGATCC
3	24626	Intergenic region ( UL45 - ORFA )	NDb	G	A	G	GAAGCGAGTAACGAGGG	GAATTAGGGGAAAGGGGA
4	24631	Intergenic region ( UL45 - ORFA )	NDb	T	G	T
5	24632	Intergenic region ( UL45 - ORFA )	NDb	C	A	C
6	24637	Intergenic region ( UL45 - ORFA )	NDb	T	C	T
7	41857	UL28	R	A	G	C	CCACACTGCAACTAA	CAAATCGACCAAACC
8	55613	UL36	Y	T	C	C	TCTCTTTCACCCGCT	GCTCACTTCCCAACA
9	58705	UL36	Y	T	C	C	TGGAAGAAAAGGGAG	AAAAGACACCAGCGAA
10	75044	UL43	Y	T	C	T	ACGAAAGAGGCAAGA	GCAAAAAACGAGAGGGA
11	90211	UL15	T	T	T	C	TGTTCCGTCTCTCTGTT	TTTCGCGTGCGTTTT
12	109069	UL1	G	G	T	G	CAACGAATCAACAAGTCCA	AAAAGTCCGCCACAAA
13	112845	Intergenic region ( UL[-1] - ICP4 )	A	A	A	G	ATTTTCCTCGTCACCCA	CATATATAGCCCCCCCC
14	112,947-112,953	Intergenic region ( UL[-1] - ICP4 )	G*7	G*7	G*8	G*8
15	112,962-112,970	Intergenic region ( UL[-1] - ICP4 )	G*9	G*9	G*8	G*8
16	113,497-113,509	Intergenic region ( UL[-1] - ICP4 )	G*13	G*13	G*16	G*16	AAGCGCGATCACAGAA	CCGCGACACTCTACAAA
17	115466	ICP4	C	C	C	T	TTTCCCCGGTCTTTTT	TCTCCGCATCATCTC
18	117405	ICP4	Y	C	T	C	TTCTTGCGGTTCTTCT	CCCACCTCCTACTCT
19	122078	Intergenic region ( ICP4 - US10 )	G	G	C	G	GGGATTTTCGGGTTG	ATGTTTGCTTTAGGGG
20	122079	Intergenic region ( ICP4 - US10 )	A	A	T	A
21	122080	Intergenic region ( ICP4 - US10 )	T	T	A	T
22	122081	Intergenic region ( ICP4 - US10 )	G	G	C	G
23	122082	Intergenic region ( ICP4 - US10 )	G	G	C	G
24	122209	Intergenic region ( ICP4 - US10 )	C	C	A	C	ATCTTCTCCCCTCTTCCT	TCTTTACGCCCTCTTCTCC
25	122,313-122,316	Intergenic region ( ICP4 - US10 )	T*4	T*4	T*2	T*4
26	122336	Intergenic region ( ICP4 - US10 )	C	C	T	C
27	122338	Intergenic region ( ICP4 - US10 )	T	T	G	T
28	122339	Intergenic region ( ICP4 - US10 )	C	C	A	C
29	122422	Intergenic region ( ICP4 - US10 )	G	G	T	G
30	144137	Intergenic region ( US10 - ICP4 )	C	C	A	C	TCAATATTCTCGCGCC	CTTCTCCCCTCTTCC
31	144220	Intergenic region ( US10 - ICP4 )	G	G	T	G
32	144221	Intergenic region ( US10 - ICP4 )	A	A	C	A
33	144223	Intergenic region ( US10 - ICP4 )	G	G	A	G
34	144,243-144,246	Intergenic region ( US10 - ICP4 )	A*4	A*4	A*2	A*4
35	144350	Intergenic region ( US10 - ICP4 )	G	G	T	G	TCAATATTCTCGCGCC	CTTCTCCCCTCTTCC
36	144477	Intergenic region ( US10 - ICP4 )	C	C	G	C	TCCTGCATCCCCCTT	CACTTCCCGATCACATT
37	144478	Intergenic region ( US10 - ICP4 )	C	C	G	C
38	144479	Intergenic region ( US10 - ICP4 )	A	A	T	A
39	144480	Intergenic region ( US10 - ICP4 )	T	T	A	T
40	144481	Intergenic region ( US10 - ICP4 )	C	C	G	C
41	149154	ICP4	A	G	A	A	CCCACCTCCTACTCT	TTCTTGCGGTTCTTCT
42	152464	ICP4 3' UTR	A	A	A	C	AAGGAAACGAGAGAG	AACCCAGAGGGAGAA
43	152471	ICP4 3' UTR	T	T	T	C
a Positions are based on PX499072.1
b The specific positions designated as ND(Not Determined) in Supplementary Table S2 could not be resolved by Sanger sequencing, despite extensive efforts involving five or more independent PCR amplification and sequencing attempts. This sequencing failure is likely attributable to these loci being located within highly repetitive regions. Accordingly, these positions were excluded from the concor…
