# Supplementary material for: Hybrid Whole-Genome Sequencing for Genetic Stability Assessment of Infectious Laryngotracheitis Virus Vaccine Strains
Source: Vaccines (Basel). 2026 Mar 7;14(3):245. doi: 10.3390/vaccines14030245 (PMC13030472; doi:10.3390/vaccines14030245)
Supplement: Supplementary file 1 [file vaccines-14-00245-s001.zip › ILTV_S3.xlsx]

## Sheet: Sheet1
Supplementary Table S3. Sanger validation of sequence discrepancies in the ILTV Salsbury #146 strain
No.	Positiona	Locus	Sanger	PX499072.1	KP677882.1	F	R
1	95522	UL10	T	T	G	TCTTCGTTCGCCCTT	CCATGCTGCTGATCT
2	113,497-113,507	Intergenic region ( UL[-1] - ICP4 )	G*11	G*11	G*16	CCCCCCAAGTTCTTCCA	CCGCGACACTCTACA
3	125,474-125,491	US10	C*15	C*18	C*15	GATTTACGTGCAGAGTCTTT	TTATGTGCGAGAGAGCTT
4	141,070-141,086	US10	G*15	G*17	G*15	AATCCCCCGCCAAAA	CCGTCGCGAATACCT
5	141694	US10	Y	T	C	CCACAAGCAGCACCA	AGGACGGTTACGGAGA
6	147805	ICP4	R	G	A	TCCTCCTCTTCCTCCTC	TGGCATCCCGTACTCT
7	153,053-153,063	ICP4 3' UTR	C*11	C*11	C*16	CCGCGACACTCTACAAA	AAGCGCGATCACAGAA
a Positions are based on PX499072.1
